# Supplementary material for: Relationships between Body Size and Parasitic Fitness and Offspring Performance of Sclerodermus pupariae Yang et Yao (Hymenoptera: Bethylidae)
Source: PLoS One. 2016 Jul 1;11(7):e0156831. doi: 10.1371/journal.pone.0156831 (PMC4930212; doi:10.1371/journal.pone.0156831)
Supplement: S1 File — File contains all data used in this manuscript. (XLSX) [file pone.0156831.s004.xlsx]

## Sheet: All data
Female body size	Host weight	Paralysis time	Pre-oviposition period	Oviposition period	Egg stage	Larval stage	Pupal stage of male wasps	Pupal stage of female wasps	Female numbers	Male numbers	Numbers of offspring
2.09	0.2282
2.16	0.2013	5	7	6	3	6
2.16	0.2316
2.16	0.2166	1	6	6	2	5	15	15	36	2	38
2.16	0.2181	2	7	6	3	6	13	15	28	13	41
2.16	0.2109	2	7	6	2	5	14	15	32	0	32
2.16	0.2045	4	8	5	3	7	14	15	42	1	43
2.16	0.2247	1	7	7	3	9	15	16	54	1	55
2.185	0.2238	4	3	5	2	6	13	14	32	1	33
2.185	0.2168
2.25	0.2173
2.25	0.2052
2.25	0.2312	4	6	7
2.25	0.217	6	5	5	3	7	14	15	22	2	24
2.25	0.2168	1	7	5	2	7	13	14	59	1	60
2.25	0.2195	3	7	5	2	7	14	15	40	1	41
2.28	0.2231	4
2.337	0.2024	2
2.34	0.201
2.34	0.2154	1	8	6	2	6	14	15	55	1	56
2.34	0.2158	4	5	5	3	7	14	15	57	2	59
2.34	0.2176	1	7	6	2	4	14	15	50	3	53
2.34	0.2171	3	7	5	3	6	14	15	39	1	40
2.34	0.2074	2	8	5	2	6	15	16	48	2	50
2.34	0.2037	1	9	6	2	6	15	16	47	3	50
2.34	0.2366	5	11	5	2	6	13	15	11	2	13
2.356	0.2398
2.375	0.228	2	8	5	3	10	14	15	3	0	3
2.394	0.2246
2.413	0.2005	4	5	5	2	7	12	13	33	1	34
2.413	0.2239	2	8	5	3	5	15	16	6	0	6
2.43	0.2006
2.43	0.2097
2.43	0.2139	1	8	5	2	6	14	15	46	2	48
2.43	0.2144	1	7	2	3	7	13	15	47	2	49
2.43	0.2189	1	6	7	3	11	14	15	56	5	61
2.43	0.2101	3	8	5	2	6	14	15	61	1	62
2.43	0.2189	3	7	6	3	11	14	15	28	1	29
2.43	0.2268	2	7	5	2	6	14	15	57	3	60
2.43	0.2252	2	5	6	2	5	15	16	58	0	58
2.432	0.2273	3
2.47	0.2134
2.47	0.2084	5	1	5	3	4	14	15	18	1	19
2.47	0.2248	4	5	6	2	6	14	14	26	2	28
2.47	0.2338	3	3	5	2	5	15	15	39	1	40
2.47	0.2142	3	9	2	2	7	14	14	8	2	10
2.47	0.2219	4	5	4	2	6	12	14	21	1	22
2.508	0.2343
2.508	0.2242	3	6	5	3	6	13	15	37	1	38
2.52	0.2031	2	8	5
2.52	0.2255
2.52	0.2154	4	9	5	2	5	15	15	79	2	81
2.52	0.2151	1	6	5	2	6	14	16	43	2	45
2.52	0.2013	3	8	5	3	6	15	16	38	2	40
2.52	0.2022	3	8	6	2	6	14	16	39	2	41
2.52	0.2311	1	14	5	3	6	15	16	43	1	44
2.52	0.2293	5	7	5	3	5	14	15	17	2	19
2.52	0.2139	1	6	5	2	6	15	16	48	1	49
2.527	0.2136	2	4	5	3	5	14	14	10	3	13
2.527	0.232	3	5	5	2	6	13	14	42	1	43
2.565	0.2254	1	5	6
2.565	0.2008	2	3	6	2	5	14	15	50	1	51
2.565	0.2143	2	7	5	2	7	12	14	26	2	28
2.565	0.2234	3	2	6	2	4	14	15	22	0	22
2.565	0.2237	3	7	5	2	5	13	14	51	1	52
2.603	0.2359	1	11	6	2	6	14	13	8	2	10
2.61	0.2161	1	8	5	3	6	14	15	37	1	38
2.61	0.215	1	6	5	2	6	14	15	54	3	57
2.61	0.2295	3	8	4	3	7	14	15	49	1	50
2.61	0.2456	3	4	5	2	6	15	16	69	1	70
2.61	0.24	2
2.61	0.2053
2.622	0.234	1	7	4
2.622	0.2269
2.66	0.233
2.66	0.2053	2	6	5	2	6	13	13	42	1	43
2.66	0.2314	2	3	6	2	4	13	14	58	2	60
2.66	0.2187	3	2	6	3	5	15	14	55	2	57
2.66	0.219	2	7	5	3	5	13	15	44	1	45
2.7	0.2224	3	5	4	2	6	14	15	43	2	45
2.7	0.2338	1
2.7	0.2184	1	7	5	3	7	13	14	42	3	45
2.7	0.2174	1	7	5	2	7	13	16	37	3	40
2.7	0.2164	3	6	5	2	5	14	16	38	1	39
2.717	0.222	3	6	5	2	6	16	15	46	1	47
2.717	0.2366	4	6	5	2	6	13	15	45	1	46
2.755	0.2118	2	6	5	3	6	13	14	38	1	39
2.793	0.2174	1
2.851	0.2242	2	6	5	2	6	15	15	27	1	28
2.85	0.2016	1	6	5	2	6	13	14	67	2	69
2.88	0.218	2	9	6	3	5	14	15	33	1	34
2.88	0.2151	1	7	5	2	5	15	16	37	2	39
2.888	0.2297	1	5	5
2.888	0.2316	2	4
2.945	0.2072	1	5	5
2.945	0.2244	2	5	5	3	4	13	14	81	2	83
2.945	0.2096	1	5	5	3	6	14	15	11	4	15
2.945	0.2098	2	5	5	2	5	14	15	67	2	69
3.04	0.215	1	7	5	3	6	12	14	88	1	89
3.04	0.2007	2	6	4	2	6	13	14	73	2	75
3.06	0.2002	2	8	5	2	7	14	15	36	3	39
3.097	0.2187	3	4	5	3	6	13	14	39	1	40
3.097	0.2164	1	6	4
3.116	0.2339	2	7	5	2	10	14	14	7	0	7
3.135	0.2076	3	4	5	3	5	14	14	79	3	82
3.23	0.2177	1	6	5	3	11	11	12	4	1	5
3.23	0.2287	1	7	4	2	6	13	14	56	1	57
3.219	0.2088	1	4	6
3.225	0.2073	1	3	7	3	5	16	15	41	1	42
3.225	0.2039	1	5	5	2	5	16	15	74	1	75
3.235	0.2085	2	5	5	2	5	3	15	86	1	87

## Sheet: Body size of foundresses
	Small	Medium	Large
	Female body size	Female body size	Female body size
	2.09	2.47
	2.16	2.61	2.945
	2.16	2.698	2.88
	2.16	2.7	2.831
	2.16	2.66	3.23
	2.16	2.52	2.945
	2.16	2.565
	2.16	2.47
	2.185	2.47	2.888
	2.185	2.565
	2.25	2.66	2.945
	2.25	2.52	2.945
	2.25	2.7	3.249
	2.25	2.47
	2.25	2.52
	2.25	2.527
	2.28	2.47
	2.337	2.603
	2.34	2.66	3.04
	2.34	2.565	2.85
	2.34	2.52	3.23
	2.34	2.717	3.225
	2.34	2.717	3.097
	2.34	2.527	3.116
	2.34	2.755
	2.34	2.47
	2.356	2.508
	2.375	2.61
	2.394	2.52
	2.413	2.52	2.888
	2.413	2.508
	2.43	2.52
	2.43	2.565
	2.43	2.52	3.04
	2.43	2.61	3.215
	2.43	2.61	3.135
	2.43	2.565	3.225
	2.43	2.52	2.88
	2.43	2.66	3.06
	2.43	2.7	3.097
	2.432	2.61
		2.61
		2.622
		2.622
		2.66
		2.7
		2.793
average	2.30902	2.58898	3.04157
SE	0.104373	0.0856558	0.139858

## Sheet: Reproduction time
		Female body size	Host weight	Paralysis time	Pre-oviposition period	Oviposition period
small	1	2.16	0.2166	1	6	6
	1	2.16	0.2181	2	7	6
	1	2.16	0.2109	2	7	6
	1	2.16	0.2045	4	8	5
	1	2.16	0.2247	1	7	7
	1	2.185	0.2238	4	3	5
	1	2.25	0.217	6	5	5
	1	2.25	0.2168	1	7	5
	1	2.25	0.2195	3	7	5
	1	2.34	0.2154	1	8	6
	1	2.34	0.2158	4	5	5
	1	2.34	0.2176	1	7	6
	1	2.34	0.2171	3	7	5
	1	2.34	0.2074	2	8	5
	1	2.34	0.2037	1	9	6
	1	2.34	0.2366	5	11	5
	1	2.413	0.2005	4	5	5
	1	2.413	0.2239	2	8	5
	1	2.43	0.2139	1	8	5
	1	2.43	0.2144	1	7	2
	1	2.43	0.2189	1	6	7
	1	2.43	0.2101	3	8	5
	1	2.43	0.2189	3	7	6
	1	2.43	0.2268	2	7	5
	1	2.43	0.2252	2	5	6
medium	2	2.47	0.2084	5	1	5
	2	2.47	0.2248	4	5	6
	2	2.47	0.2338	3	3	5
	2	2.47	0.2142	3	9	2
	2	2.47	0.2219	4	5	4
	2	2.508	0.2242	3	6	5
	2	2.52	0.2154	4	9	5
	2	2.52	0.2151	1	6	5
	2	2.52	0.2013	3	8	5
	2	2.52	0.2022	3	8	6
	2	2.52	0.2311	1	14	5
	2	2.52	0.2293	5	7	5
	2	2.52	0.2139	1	6	5
	2	2.527	0.2136	2	4	5
	2	2.527	0.232	3	5	5
	2	2.565	0.2008	2	3	6
	2	2.565	0.2143	2	7	5
	2	2.565	0.2234	3	2	6
	2	2.565	0.2237	3	7	5
	2	2.603	0.2359	1	11	6
	2	2.61	0.2161	1	8	5
	2	2.61	0.215	1	6	5
	2	2.61	0.2295	3	8	4
	2	2.61	0.2456	3	4	5
	2	2.66	0.2053	2	6	5
	2	2.66	0.2314	2	3	6
	2	2.66	0.2187	3	2	6
	2	2.66	0.219	2	7	5
	2	2.7	0.2224	3	5	4
	2	2.7	0.2184	1	7	5
	2	2.7	0.2174	1	7	5
	2	2.7	0.2164	3	6	5
	2	2.717	0.222	3	6	5
	2	2.717	0.2366	4	6	5
	2	2.755	0.2118	2	6	5
large	3	2.851	0.2242	2	6	5
	3	2.85	0.2016	1	6	5
	3	2.88	0.218	2	9	6
	3	2.88	0.2151	1	7	5
	3	2.945	0.2244	2	5	5
	3	2.945	0.2096	1	5	5
	3	2.945	0.2098	2	5	5
	3	3.04	0.215	1	7	5
	3	3.04	0.2007	2	6	4
	3	3.06	0.2002	2	8	5
	3	3.097	0.2187	3	4	5
	3	3.116	0.2339	2	7	5
	3	3.135	0.2076	3	4	5
	3	3.23	0.2177	1	6	5
	3	3.23	0.2287	1	7	4
	3	3.225	0.2073	1	3	7
	3	3.225	0.2039	1	5	5
	3	3.235	0.2085	2	5	5

## Sheet: Developemtal duration
Egg stage	Egg stage	Egg stage		Larval stage	Larval stage	Larval stage		Pupal stage of male wasps	Pupal stage of male wasps	Pupal stage of male wasps		Pupal stage of female wasps	Pupal stage of female wasps	Pupal stage of female wasps		Developmental duration of offspring (male)			Developmental duration of offspring (female)
small	medium	large		small	medium	large		small	medium	large		small	medium	large		small	medium	large	small	medium	large
3	3	2		6	4	6		15	14	15		15	15	15		24	21	23	24	22	23
2	2	2		5	6	6		13	14	13		15	14	14		20	22	21	22	22	22
3	2	3		6	5	5		14	15	14		15	15	15		23	22	22	24	22	23
2	2	2		5	7	5		14	14	15		15	14	16		21	23	22	22	23	23
3	2	3		7	6	4		15	12	13		16	14	14		25	20	20	26	22	21
3	3	3		9	6	6		13	13	14		14	15	15		25	22	23	26	24	24
2	2	2		6	5	5		14	15	14		15	15	15		22	22	21	23	22	22
3	2	3		7	6	6		13	14	12		14	16	14		23	22	21	24	24	23
2	3	2		7	6	6		14	15	13		15	16	14		23	24	21	24	25	22
2	2	2		7	6	7		14	14	14		15	16	15		23	22	23	24	24	24
2	3	3		6	6	6		14	15	13		15	16	14		22	24	22	23	25	23
3	3	2		7	5	10		14	14	14		15	15	14		24	22	26	25	23	26
2	2	3		4	6	5		14	15	14		15	16	14		20	23	22	21	24	22
3	3	3		6	5	11		15	14	11		16	14	12		24	22	25	25	22	26
2	2	2		6	6	6		15	13	13		16	14	14		23	21	21	24	22	22
2	2	3		6	5	5		13	14	16		15	15	15		21	21	24	23	22	23
2	2	2		6	7	5		14	12	16		15	14	15		22	21	23	23	23	22
3	2	2		10	4	5		12	14	13		13	15	15		25	20	20	26	21	22
2	2			7	0			15	14			16	13			24	16		25	15
3	2			5	6			14	14			15	15			22	22		23	23
2	3			6	6			13	14			15	15			21	23		23	24
3	2			7	6			14	14			15	15			24	22		25	23
3	3			11	7			14	15			15	16			28	25		29	26
2	2			6	6			14	13			15	13			22	21		23	21
3	2			11	6			14	13			15	14			28	21		29	22
2	2			6	4			15	15			16	14			23	21		24	20
2	3			5	5				13				15				21			23
	3				5				14				15				22			23
	2				6				13				14				21			22
	3				7				13				16				23			26
	2				7				14				16				23			25
	2				5				16				15				23			22
	2				6				13				15				21			23
	2				6				13				14				21			22
	3				6
egg stage								larval stage								male
Treatments	N	Mean	Std. Deviation					Treatments	N	Mean	Std. Deviation					Treatments	N	Mean	Std. Deviation
small	27	2.4444	0.5064					small	27	6.6667	1.7321					small	27	22.5556	3.6829
medium	35	2.3429	0.4816					medium	35	5.5714	1.2669					medium	34	21.7647	1.5187
large	18	2.4444	0.5113					large	18	6.0556	1.7648					large	18	22.2222	1.629
	ANOVA								ANOVA								ANOVA
	Sum of Squares	df	Mean Square	F	Sig.				Sum of Squares	df	Mean Square	F	Sig.				Sum of Squares	df	Mean Square	F	Sig.
Between Groups	0.2032	2	0.1016	0.412	0.6639			Between Groups	18.2841	2	9.1421	3.794	0.0268			Between Groups	9.5729	2	4.7865	0.768	0.4677
Within Groups	18.9968	77	0.2467					Within Groups	185.516	77	2.4093					Within Groups	473.895	75	6.2355
Total	19.2	79						Total	203.8	79						Total	483.468	77
								pupal stage of female wasps								female
																Treatments	N	Mean	Std. Deviation
								Treatments	N	Mean	Std. Deviation					small	27	23.5926	3.7953
								small	26	15.0385	0.6622					medium	34	22.7059	1.9467
								medium	34	14.8235	0.8694					large	18	22.9444	1.3492
								large	18	14.4444	0.8556						ANOVA
									ANOVA								Sum of Squares	df	Mean Square	F	Sig.
									Sum of Squares	df	Mean Square					Between Groups	12.1618	2	6.0809	0.871	0.4226
								Between Groups	3.7682	2	1.8841					Within Groups	530.522	75	6.9805
								Within Groups	48.3472	75	0.6446					Total	542.683	77
								Total	52.1154	77
								pupal stage of male wasps
								Treatments	N	Mean	Std. Deviation
								small	26	13.9615	0.7736
								medium	34	13.8824	0.9134
								large	18	13.7222	1.2744
									ANOVA
									Sum of Squares	df	Mean Square	F	Sig.
								Between Groups	0.6159	2	0.3079	0.329	0.7203
								Within Groups	70.1021	75	0.9347
								Total	70.7179	77

## Sheet: Generation time
	Female body size	Host weight	Paralysis time	Pre-oviposition period	Oviposition period	Egg stage	Larval stage	Pupal stage of male wasps	Pupal stage of female wasps	Generation time (male)	Generation time (female)
1	2.16	0.2166	1	6	6	2	5	15	15	35	35					ANOVA
1	2.16	0.2181	2	7	6	3	6	13	15	37	39				Sum of Squares	df	Mean Square	F	Sig.
1	2.16	0.2109	2	7	6	2	5	14	15	36	37		male	Between Groups	96.284	2	48.142	6.063	0.004
1	2.16	0.2045	4	8	5	3	7	14	15	41	42			Within Groups	595.511	75	7.94
1	2.16	0.2247	1	7	7	3	9	15	16	42	43			Total	691.795	77
1	2.185	0.2238	4	3	5	2	6	13	14	33	34		female	Between Groups	118.361	2	59.181	7.39	0.001
1	2.25	0.217	6	5	5	3	7	14	15	40	41			Within Groups	600.626	75	8.008
1	2.25	0.2168	1	7	5	2	7	13	14	35	36			Total	718.987	77
1	2.25	0.2195	3	7	5	2	7	14	15	38	39
1	2.34	0.2154	1	8	6	2	6	14	15	37	38
1	2.34	0.2158	4	5	5	3	7	14	15	38	39			Report
1	2.34	0.2176	1	7	6	2	4	14	15	34	35		number		male	female
1	2.34	0.2171	3	7	5	3	6	14	15	38	39		1	Mean	37.6	38.68
1	2.34	0.2074	2	8	5	2	6	15	16	38	39			N	25	25
1	2.34	0.2037	1	9	6	2	6	15	16	39	40			Std. Deviation	2.958	3.01
1	2.34	0.2366	5	11	5	2	6	13	15	42	44		2	Mean	35.6	36.54
1	2.413	0.2005	4	5	5	2	7	12	13	35	36			N	35	35
1	2.413	0.2239	2	8	5	3	5	15	16	38	39			Std. Deviation	2.933	2.944
1	2.43	0.2139	1	8	5	2	6	14	15	36	37		3	Mean	34.78	35.5
1	2.43	0.2144	1	7	2	3	7	13	15	33	35			N	18	18
1	2.43	0.2189	1	6	7	3	11	14	15	42	43			Std. Deviation	2.34	2.282
1	2.43	0.2101	3	8	5	2	6	14	15	38	39		Total	Mean	36.05	36.99
1	2.43	0.2189	3	7	6	3	11	14	15	44	45			N	78	78
1	2.43	0.2268	2	7	5	2	6	14	15	36	37			Std. Deviation	2.997	3.056
1	2.43	0.2252	2	5	6	2	5	15	16	35	36
2	2.47	0.2084	5	1	5	3	4	14	15	32	33
2	2.47	0.2248	4	5	6	2	6	14	14	37	37
2	2.47	0.2338	3	3	5	2	5	15	15	33	33
2	2.47	0.2142	3	9	2	2	7	14	14	37	37
2	2.47	0.2219	4	5	4	2	6	12	14	33	35
2	2.508	0.2242	3	6	5	3	6	13	15	36	38
2	2.52	0.2154	4	9	5	2	5	15	15	40	40
2	2.52	0.2151	1	6	5	2	6	14	16	34	36
2	2.52	0.2013	3	8	5	3	6	15	16	40	41
2	2.52	0.2022	3	8	6	2	6	14	16	39	41
2	2.52	0.2311	1	14	5	3	6	15	16	44	45
2	2.52	0.2293	5	7	5	3	5	14	15	39	40
2	2.52	0.2139	1	6	5	2	6	15	16	35	36
2	2.527	0.2136	2	4	5	3	5	14	14	33	33
2	2.527	0.232	3	5	5	2	6	13	14	34	35
2	2.565	0.2008	2	3	6	2	5	14	15	32	33
2	2.565	0.2143	2	7	5	2	7	12	14	35	37
2	2.565	0.2234	3	2	6	2	4	14	15	31	32
2	2.565	0.2237	3	7	5	2	5	13	14	35	36
2	2.603	0.2359	1	11	6	2	6	14	13	40	39
2	2.61	0.2161	1	8	5	3	6	14	15	37	38
2	2.61	0.215	1	6	5	2	6	14	15	34	35
2	2.61	0.2295	3	8	4	3	7	14	15	39	40
2	2.61	0.2456	3	4	5	2	6	15	16	35	36
2	2.66	0.2053	2	6	5	2	6	13	13	34	34
2	2.66	0.2314	2	3	6	2	4	13	14	30	31
2	2.66	0.2187	3	2	6	3	5	15	14	34	33
2	2.66	0.219	2	7	5	3	5	13	15	35	37
2	2.7	0.2224	3	5	4	2	6	14	15	34	35
2	2.7	0.2184	1	7	5	3	7	13	14	36	37
2	2.7	0.2174	1	7	5	2	7	13	16	35	38
2	2.7	0.2164	3	6	5	2	5	14	16	35	37
2	2.717	0.222	3	6	5	2	6	16	15	38	37
2	2.717	0.2366	4	6	5	2	6	13	15	36	38
2	2.755	0.2118	2	6	5	3	6	13	14	35	36
3	2.851	0.2242	2	6	5	2	6	15	15	36	36
3	2.85	0.2016	1	6	5	2	6	13	14	33	34
3	2.88	0.218	2	9	6	3	5	14	15	39	40
3	2.88	0.2151	1	7	5	2	5	15	16	35	36
3	2.945	0.2244	2	5	5	3	4	13	14	32	33
3	2.945	0.2096	1	5	5	3	6	14	15	34	35
3	2.945	0.2098	2	5	5	2	5	14	15	33	34
3	3.04	0.215	1	7	5	3	6	12	14	34	36
3	3.04	0.2007	2	6	4	2	6	13	14	33	34
3	3.06	0.2002	2	8	5	2	7	14	15	38	39
3	3.097	0.2187	3	4	5	3	6	13	14	34	35
3	3.116	0.2339	2	7	5	2	10	14	14	40	40
3	3.135	0.2076	3	4	5	3	5	14	14	34	34
3	3.23	0.2177	1	6	5	3	11	11	12	37	38
3	3.23	0.2287	1	7	4	2	6	13	14	33	34
3	3.225	0.2073	1	3	7	3	5	16	15	35	34
3	3.225	0.2039	1	5	5	2	5	16	15	34	33
3	3.235	0.2085	2	5	5	2	5	13	15	32	34

## Sheet: Fecundity
small		Fecundity	medium		Fecundity	large		Fecundity
Female body size	Host weight	Numbers of offspring	Female body size	Host weight	Numbers of offspring	Female body size	Host weight	Numbers of offspring
2.43	0.2101	62	2.52	0.2154	81	3.04	0.215	89
2.43	0.2189	61	2.61	0.2456	70	3.515	0.2085	87
2.25	0.2168	60	2.66	0.2314	60	2.945	0.2244	83
2.43	0.2268	60	2.61	0.215	57	3.135	0.2076	82
2.34	0.2158	59	2.66	0.2187	57	3.04	0.2007	75
2.43	0.2252	58	2.565	0.2237	52	3.325	0.2039	75
2.34	0.2154	56	2.565	0.2008	51	2.85	0.2016	69
2.16	0.2247	55	2.61	0.2295	50	2.945	0.2098	69
2.34	0.2176	53	2.52	0.2139	49	3.23	0.2287	57
2.34	0.2074	50	2.717	0.222	47	3.325	0.2073	42
2.34	0.2037	50	2.717	0.2366	46	3.097	0.2187	40
2.43	0.2144	49	2.52	0.2151	45	2.88	0.2151	39
2.43	0.2139	48	2.66	0.219	45	3.06	0.2002	39
2.16	0.2045	43	2.698	0.2224	45	2.88	0.218	34
2.16	0.2181	41	2.7	0.2184	45	2.831	0.2242	28
2.25	0.2195	41	2.52	0.2311	44	2.945	0.2096	15
2.34	0.2171	40	2.527	0.232	43	3.116	0.2339	70
2.16	0.2166	38	2.66	0.2053	43	3.23	0.2177	55
2.413	0.2005	34	2.52	0.2022	41	2.888	0.2297
2.185	0.2238	33	2.47	0.2338	40	2.888	0.2316
2.16	0.2109	32	2.52	0.2013	40	2.945	0.2072
2.43	0.2189	29	2.7	0.2174	40	3.097	0.2164
2.25	0.217	24	2.7	0.2164	39	3.249	0.2088
2.34	0.2366	13	2.755	0.2118	39
2.413	0.2239	6	2.508	0.2242	38
2.375	0.228	3	2.61	0.2161	38
2.09	0.2282		2.47	0.2248	28
2.16	0.2013		2.565	0.2143	28
2.16	0.2316		2.47	0.2219	22
2.185	0.2168		2.565	0.2234	22
2.25	0.2173		2.47	0.2084	19
2.25	0.2052		2.52	0.2293	19
2.25	0.2312		2.527	0.2136	13
2.28	0.2231		2.47	0.2142	10
2.337	0.2024		2.603	0.2359	10
2.34	0.201		2.47	0.2134
2.356	0.2398		2.508	0.2343
2.394	0.2246		2.52	0.2031
2.43	0.2006		2.52	0.2255
2.43	0.2097		2.565	0.2254
2.432	0.2273		2.61	0.24
			2.61	0.2053
			2.622	0.234
			2.622	0.2269
			2.66	0.233
			2.7	0.2338
			2.793	0.2174
ANOVA
	Sum of Squares	df	F	Sig.
Regression	4232.72	1	13.5328	0.000432278
Residual	24083.7	77
Total	28316.4	78

## Sheet: Numbers of female offspring
					small		medium		large
Female body size	Female numbers	Male numbers	Numbers of offspring		Female body size	Female numbers	Female body size	Female numbers	Female body size	Female numbers
2.09					2.43	61	2.52	79	3.04	88
2.16					2.25	59	2.61	69	3.215	86
2.16					2.43	58	2.66	58	2.945	81
2.16	36	2	38		2.34	57	2.66	55	3.135	79
2.16	28	13	41		2.43	57	2.61	54	3.325	74
2.16	32	0	32		2.43	56	2.565	51	3.04	73
2.16	42	1	43		2.34	55	2.565	50	2.85	67
2.16	54	1	55		2.16	54	2.61	49	2.945	67
2.185	32	1	33		2.34	50	2.52	48	3.23	56
2.185					2.34	48	2.717	46	3.225	41
2.25					2.34	47	2.717	45	3.097	39
2.25					2.43	47	2.66	44	2.88	37
2.25					2.43	46	2.52	43	3.06	36
2.25	22	2	24		2.16	42	2.698	43	2.88	33
2.25	59	1	60		2.25	40	2.52	43	2.831	27
2.25	40	1	41		2.34	39	2.66	42	2.945	11
2.28					2.16	36	2.527	42	3.116	69
2.337					2.413	33	2.7	42	3.23	54
2.34					2.16	32	2.47	39
2.34	55	1	56		2.185	32	2.52	39	3.097
2.34	57	2	59		2.16	28	2.52	38
2.34	50	3	53		2.43	28	2.7	38
2.34	39	1	40		2.25	22	2.755	38
2.34	48	2	50		2.34	11	2.508	37	3.249
2.34	47	3	50		2.413	6	2.61	37
2.34	11	2	13		2.375	3	2.7	37
2.356					2.09		2.565	26
2.375	3	0	3		2.16		2.47	26
2.394					2.16		2.565	22	2.945
2.413	33	1	34		2.185		2.47	21
2.413	6	0	6		2.25		2.47	18	2.888
2.43					2.25		2.52	17	2.888
2.43					2.25		2.527	10
2.43	46	2	48		2.28		2.603	8
2.43	47	2	49		2.337		2.47	8
2.43	56	5	61		2.34		2.7
2.43	61	1	62		2.356		2.565
2.43	28	1	29		2.394		2.66
2.43	57	3	60		2.43		2.508
2.43	58	0	58		2.43		2.61
2.432					2.432		2.52
2.47							2.61
2.47	18	1	19				2.47
2.47	26	2	28				2.52
2.47	39	1	40				2.622
2.47	8	2	10				2.622
2.47	21	1	22				2.793
2.508
2.508	37	1	38
2.52				ANOVA
2.52					Sum of Squares	df	Mean Square	F	Sig.
2.52	79	2	81	Regression	1758.5	1	1758.5	4.74897	0.0323736
2.52	43	2	45	Residual	28512.4	77	370.291
2.52	38	2	40	Total	30270.9	78
2.52	39	2	41
2.52	43	1	44
2.52	17	2	19
2.52	48	1	49
2.527	10	3	13
2.527	42	1	43
2.565
2.565	50	1	51
2.565	26	2	28
2.565	22	0	22
2.565	51	1	52
2.603	8	2	10
2.61	37	1	38
2.61	54	3	57
2.61	49	1	50
2.61	69	1	70
2.61
2.61
2.622
2.622
2.66
2.66	42	1	43
2.66	58	2	60
2.66	55	2	57
2.66	44	1	45
2.698	43	2	45
2.7
2.7	42	3	45
2.7	37	3	40
2.7	38	1	39
2.717	46	1	47
2.717	45	1	46
2.755	38	1	39
2.793
2.831	27	1	28
2.85	67	2	69
2.88	33	1	34
2.88	37	2	39
2.888
2.888
2.945
2.945	81	2	83
2.945	11	4	15
2.945	67	2	69
3.04	88	1	89
3.04	73	2	75
3.06	36	3	39
3.097	39	1	40
3.097
3.116	7	0	70
3.135	79	3	82
3.23	4	1	55
3.23	56	1	57
3.249
3.225	41	1	42
3.225	74	1	75
3.215	86	1	87

## Sheet: Sex ratio
small				medium				large				the transformed data	small			medium			large
Female body size	Numbers of offspring	Female numbers	Sex ratio	Female body size	Numbers of offspring	Female numbers	Sex ratio	Female body size	Numbers of offspring	Female numbers	Sex ratio		Female body size	Sex ratio	small	Female body size	Sex ratio	medium	Female body size	Sex ratio	large
2.43	62	61	0.983871	2.52	81	79	0.975309	3.04	89	88	0.988764		2.43	0.983871	82.7037	2.52	0.975309	80.9594	3.04	0.988764	83.9152
2.43	61	59	0.967213	2.61	70	69	0.985714	3.215	87	86	0.988506		2.43	0.967213	79.5678	2.61	0.985714	83.1354	3.515	0.988506	83.8454
2.25	60	58	0.966667	2.66	60	58	0.966667	2.945	83	81	0.975904		2.25	0.966667	79.4803	2.66	0.966667	79.4803	2.945	0.975904	81.0699
2.43	60	57	0.95	2.61	57	55	0.964912	3.135	82	79	0.963415		2.43	0.95	77.079	2.61	0.964912	79.2037	3.135	0.963415	78.9729
2.34	59	57	0.966102	2.66	57	54	0.947368	3.04	75	74	0.986667		2.34	0.966102	79.3905	2.66	0.947368	76.7373	3.04	0.986667	83.3693
2.43	58	56	0.965517	2.565	52	51	0.980769	3.225	75	73	0.973333		2.43	0.965517	79.2983	2.565	0.980769	82.0288	3.325	0.973333	80.6015
2.34	56	55	0.982143	2.565	51	50	0.980392	2.85	69	67	0.971014		2.34	0.982143	82.3206	2.565	0.980392	81.9505	2.85	0.971014	80.1976
2.16	55	54	0.981818	2.61	50	49	0.98	2.945	69	67	0.971014		2.16	0.981818	82.2506	2.61	0.98	81.8699	2.945	0.971014	80.1976
2.34	53	50	0.943396	2.52	49	48	0.979592	3.23	57	56	0.982456		2.34	0.943396	76.2365	2.52	0.979592	81.7868	3.23	0.982456	82.3886
2.34	50	48	0.96	2.717	47	46	0.978723	3.225	42	41	0.97619		2.34	0.96	78.463	2.717	0.978723	81.6126	3.325	0.97619	81.1236
2.34	50	47	0.94	2.717	46	45	0.978261	3.097	40	39	0.975		2.34	0.94	75.8212	2.717	0.978261	81.5213	3.097	0.975	80.9026
2.43	49	47	0.959184	2.52	45	44	0.977778	2.88	39	37	0.948718		2.43	0.959184	78.3443	2.52	0.977778	81.4269	2.88	0.948718	76.9115
2.43	48	46	0.958333	2.66	45	43	0.955556	3.06	39	36	0.923077		2.43	0.958333	78.2218	2.66	0.955556	77.8297	3.06	0.923077	73.8979
2.16	43	42	0.976744	2.698	45	43	0.955556	2.88	34	33	0.970588		2.16	0.976744	81.2282	2.698	0.955556	77.8297	2.88	0.970588	80.125
2.16	41	40	0.97561	2.7	45	43	0.955556	2.831	28	27	0.964286		2.16	0.97561	81.0151	2.7	0.955556	77.8297	2.831	0.964286	79.1066
2.25	41	39	0.95122	2.52	44	42	0.954545	2.945	15	11	0.733333		2.25	0.95122	77.2403	2.52	0.954545	77.69	2.945	0.733333	58.9091
2.34	40	36	0.9	2.527	43	42	0.976744	3.116	70	69	0.985714		2.34	0.9	71.5651	2.527	0.976744	81.2282	3.116	0.985714	83.1354
2.16	38	33	0.868421	2.66	43	42	0.976744	3.23	55	54	0.981818		2.16	0.868421	68.7316	2.66	0.976744	81.2282	3.23	0.981818	82.2506
2.413	34	32	0.941176	2.52	41	39	0.95122	2.888					2.413	0.941176	75.9638	2.52	0.95122	77.2403	2.888
2.185	33	32	0.969697	2.47	40	39	0.975	2.888					2.185	0.969697	79.975	2.47	0.975	80.9026	2.888
2.16	32	28	0.875	2.52	40	38	0.95	2.945					2.16	0.875	69.2952	2.52	0.95	77.079	2.945
2.43	29	28	0.965517	2.7	40	38	0.95	3.097					2.43	0.965517	79.2983	2.7	0.95	77.079	3.097
2.25	24	22	0.916667	2.7	39	38	0.974359	3.249					2.25	0.916667	73.2213	2.7	0.974359	80.7857	3.249
2.34	13	11	0.846154	2.755	39	37	0.948718						2.34	0.846154	66.9065	2.755	0.948718	76.9115
2.413	6	5	0.833333	2.508	38	37	0.973684						2.413	0.833333	65.9052	2.508	0.973684	80.6641
2.375	3	2	0.666667	2.61	38	37	0.973684						2.375	0.666667	54.7356	2.61	0.973684	80.6641
2.09				2.47	28	26	0.928571						2.09			2.47	0.928571	74.4986
2.16				2.565	28	26	0.928571						2.16			2.565	0.928571	74.4986
2.16				2.47	22	21	0.954545						2.16			2.47	0.954545	77.69
2.185				2.565	22	21	0.954545						2.185			2.565	0.954545	77.69
2.25				2.47	19	18	0.947368						2.25			2.47	0.947368	76.7373
2.25				2.52	19	17	0.894737						2.25			2.52	0.894737	71.0682
2.25				2.527	13	10	0.769231						2.25			2.527	0.769231	61.2895
2.28				2.47	10	8	0.8						2.28			2.47	0.8	63.4349
2.337				2.603	10	8	0.8						2.337			2.603	0.8	63.4349
2.34				2.47									2.34			2.47
2.356				2.508									2.356			2.508
2.394				2.52									2.394			2.52
2.43				2.52									2.43			2.52
2.43				2.565									2.43			2.565
2.432				2.61									2.432			2.61
				2.61												2.61
				2.622												2.622
				2.622												2.622
				2.66												2.66
				2.7												2.7
				2.793												2.793

## Sheet: Body size of female offspring
																	Small		Medium		Large
Body size of foundresses	1	2	3	4	5	6	7	8	9	10	11	12	13	14	15	Body size of offspring	Body size of foundresses	Body size of offspring	Body size of foundresses	Body size of offspring	Body size of foundresses	Body size of offspring
2.16	2.565	2.584	2.47	2.755	2.698	2.774	2.888	2.888	3.211	3.116	3.325	2.755	2.85	2.964	2.888	2.84873	2.16	2.84873	2.47	2.7924	2.831	2.79853
2.16	3.116	3.325	2.755	2.85	2.964	2.888	2.812	2.907	2.774	2.793	2.565	2.394	3.002	2.831	2.42	2.8264	2.16	2.8264	2.47	2.76387	2.85	2.66127
2.16	2.755	2.85	2.964	2.888	2.812	2.907	2.774	2.793	2.565	2.394	3.002	2.831	2.42	2.45	2.39	2.71967	2.16	2.71967	2.47	2.92093	2.88	2.64353
2.16	2.394	3.002	2.831	2.42	2.45	2.39	2.5	2.54	2.66	2.85	3.04	3.23	3.154	2.945	2.736	2.7428	2.16	2.7428	2.47	2.88293	2.88	2.81073
2.16	2.66	2.85	3.04	3.23	3.154	2.945	2.736	2.527	2.394	2.432	3.002	2.983	2.945	2.736	2.85	2.83227	2.16	2.83227	2.47	2.78413	2.945	2.8462
2.185	2.527	2.394	2.432	3.002	2.983	2.945	2.736	2.85	2.793	2.736	1.254	2.565	2.66	2.85	3.192	2.66127	2.185	2.66127	2.508	2.85887	2.945	2.76387
2.25	2.565	2.66	2.85	3.192	3.23	3.42	2.584	2.318	3.24	2.983	3.173	2.907	2.698	2.774	2.565	2.87727	2.25	2.87727	2.52	2.74993	2.945	2.8158
2.25	2.85	2.793	2.736	1.254	2.565	2.66	2.85	3.192	3.23	3.42	2.584	2.318	3.24	2.983	3.173	2.78987	2.25	2.78987	2.52	2.7132	3.04	2.92347
2.25	2.755	2.736	2.755	2.774	2.85	2.888	2.888	2.907	2.66	2.85	3.344	3.325	3.154	2.736	2.945	2.90447	2.25	2.90447	2.52	2.79553	3.04	2.79933
2.34	3.325	3.154	2.736	2.945	2.698	2.717	2.907	2.945	3.154	2.85	2.85	2.85	3.04	3.04	2.812	2.93487	2.34	2.93487	2.52	2.71827	3.06	2.7724
2.34	3.04	2.812	2.831	2.812	2.793	2.774	2.565	2.527	2.337	2.717	2.774	3.002	3.021	2.793	2.964	2.78413	2.34	2.78413	2.52	2.6524	3.097	2.90953
2.34	2.945	2.736	2.831	3.42	3.325	3.135	3.154	3.192	2.983	3.021	2.85	2.85	2.755	2.926	2.755	2.99187	2.34	2.99187	2.52	2.90953	3.116	2.82973
2.34	2.66	2.66	2.755	2.755	2.755	2.774	2.888	2.907	2.888	2.85	2.85	2.736	2.774	2.793	3.002	2.80313	2.34	2.80313	2.52	2.66127	3.135	2.8084
2.34	3.173	2.983	3.002	3.021	2.793	2.774	2.337	2.546	2.565	2.584	2.356	2.546	2.622	2.603	3.021	2.7284	2.34	2.7284	2.527	2.717	3.23	2.72653
2.34	2.356	2.755	2.66	2.66	2.85	2.85	2.964	2.755	3.116	2.983	3.002	2.755	2.66	2.66	2.641	2.7778	2.34	2.7778	2.527	2.8722	3.23	2.80867
2.34	2.888	2.888	3.211	3.116	3.325	2.755	2.85	2.964	2.888	2.812	2.907	2.774	2.793	2.565	2.394	2.87533	2.34	2.87533	2.565	2.87407	3.325	2.7246
2.375	2.755	2.85	2.964	2.888	2.812	2.907	2.774	2.793	2.565	2.394	3.002	2.831	2.42	2.45	2.39	2.71967	2.375	2.71967	2.565	2.8686	3.325	2.76767
2.413	2.565	2.394	3.002	2.831	2.42	2.45	2.39	2.5	2.54	2.66	2.85	3.04	3.23	3.154	2.945	2.7314	2.413	2.7314	2.565	2.84367	3.515	2.7854
2.413	2.39	2.5	2.54	2.66	2.85	3.04	3.23	3.154	2.945	2.736	2.527	2.394	2.432	3.002	2.983	2.75887	2.413	2.75887	2.565	2.698
2.43	2.527	2.394	2.432	3.002	2.983	2.945	2.736	2.85	2.793	2.736	1.254	2.565	2.66	2.85	3.192	2.66127	2.43	2.66127	2.603	2.75373
2.43	2.793	2.736	1.254	2.565	2.66	2.85	3.192	3.23	3.42	2.584	2.318	3.24	2.983	3.173	2.907	2.79367	2.43	2.79367	2.61	2.9108
2.43	3.23	3.42	2.584	2.318	3.24	2.983	3.173	2.907	2.698	2.774	2.565	2.584	2.774	2.755	2.736	2.8494	2.43	2.8494	2.61	2.71447
2.43	3.24	2.983	3.173	2.907	2.698	2.774	2.565	2.584	2.774	2.755	2.736	2.755	2.774	2.85	2.888	2.8304	2.43	2.8304	2.61	2.8868
2.43	2.831	2.42	2.45	2.39	2.5	2.54	2.66	2.85	3.04	3.23	3.154	2.945	2.736	2.527	2.394	2.71113	2.43	2.71113	2.61	2.93993
2.43	2.736	2.527	2.394	2.432	3.002	2.983	2.945	2.736	2.85	2.793	2.736	1.254	2.565	2.66	2.85	2.63087	2.43	2.63087	2.66	2.8216
2.43	2.736	2.85	2.793	2.736	1.254	2.565	2.66	2.85	3.192	3.23	3.42	2.584	2.318	3.24	2.983	2.76073	2.43	2.76073	2.66	2.8106
2.432	2.66	2.85	3.192	3.23	3.42	2.584	2.318	3.24	2.983	3.173	2.907	2.698	2.774	2.565	2.584	2.87853			2.66	2.7816
2.47	2.318	3.24	2.983	3.173	2.907	2.698	2.774	2.565	2.584	2.774	2.755	2.736	2.755	2.774	2.85	2.7924			2.66	2.81833
2.47	2.698	2.774	2.565	2.584	2.774	2.755	2.736	2.755	2.774	2.85	2.888	2.888	2.907	2.66	2.85	2.76387			2.698	2.8082
2.47	2.85	2.888	2.888	2.907	2.66	2.85	3.344	3.325	3.154	2.736	2.945	2.698	2.717	2.907	2.945	2.92093			2.7	2.84053
2.47	2.945	2.698	2.717	2.907	2.945	3.154	2.85	2.85	2.85	3.04	3.04	2.812	2.831	2.812	2.793	2.88293			2.7	2.87027
2.47	3.04	2.812	2.831	2.812	2.793	2.774	2.565	2.527	2.337	2.717	2.774	3.002	3.021	2.793	2.964	2.78413			2.7	2.79173
2.508	2.907	2.888	2.85	2.85	2.736	2.774	2.793	3.002	3.173	2.983	3.002	3.021	2.793	2.774	2.337	2.85887			2.717	2.81453
2.52	2.774	2.793	3.002	3.173	2.983	3.002	3.021	2.793	2.774	2.337	2.546	2.565	2.584	2.356	2.546	2.74993			2.717	2.80313
2.52	2.584	2.356	2.546	2.622	2.603	3.021	2.356	2.755	2.66	2.66	2.85	2.85	2.964	2.755	3.116	2.7132			2.755	2.85607
2.52	2.755	2.66	2.66	2.85	2.85	2.964	2.755	3.116	2.983	3.002	2.755	2.66	2.66	2.641	2.622	2.79553
2.52	3.116	2.983	3.002	2.755	2.66	2.66	2.641	2.622	2.375	3.382	2.394	2.47	2.47	2.926	2.318	2.71827
2.52	2.375	3.382	2.394	2.47	2.47	2.926	2.318	2.261	2.907	2.698	2.774	2.736	2.66	2.698	2.717	2.6524
2.52	2.774	2.85	2.888	2.888	2.907	2.66	2.85	3.344	3.325	3.154	2.736	2.945	2.698	2.717	2.907	2.90953
2.52	2.565	2.584	2.47	2.755	2.698	2.774	2.888	2.888	2.983	2.945	2.736	2.85	2.793	2.736	1.254	2.66127
2.527	3.23	3.154	2.945	2.736	2.527	2.394	2.432	2.736	1.254	2.565	2.66	2.85	3.192	3.23	2.85	2.717
2.527	3.23	3.42	2.584	2.318	3.24	2.983	3.173	2.907	2.584	2.774	2.755	2.736	2.755	2.774	2.85	2.8722
2.565	2.66	2.85	3.344	3.325	3.154	2.736	2.945	2.698	2.717	2.907	2.831	2.812	2.793	2.774	2.565	2.87407
2.565	2.85	2.85	3.04	3.04	2.812	2.831	2.812	2.793	2.54	2.66	2.85	3.04	3.23	3.154	2.527	2.8686
2.565	2.964	2.888	2.812	2.907	2.774	2.793	2.565	2.394	3.002	2.907	2.945	3.154	2.85	2.85	2.85	2.84367
2.565	2.831	2.812	2.793	2.774	2.565	2.527	2.337	2.717	2.736	2.527	2.394	2.432	3.002	2.983	3.04	2.698
2.603	2.318	2.261	2.907	2.698	2.774	2.736	2.66	2.698	2.66	2.85	3.192	3.23	3.42	2.584	2.318	2.75373
2.61	2.755	2.85	2.964	2.888	2.812	2.907	2.774	3.002	3.021	2.793	2.964	2.945	2.736	2.831	3.42	2.9108
2.61	2.565	2.527	2.337	2.717	2.774	3.002	3.021	2.793	2.964	2.945	2.565	2.584	2.47	2.755	2.698	2.71447
2.61	3.24	3.325	2.774	3.42	2.584	2.318	3.24	2.983	3.173	2.907	2.698	2.774	2.565	2.584	2.717	2.8868
2.61	2.983	3.135	2.888	2.945	3.154	2.85	2.85	2.85	3.04	3.04	2.812	2.831	2.812	2.793	3.116	2.93993
2.66	2.755	2.964	2.793	2.5	3.154	2.85	3.23	2.907	2.584	2.85	2.736	2.85	2.47	2.736	2.945	2.8216
2.66	3.42	2.983	2.42	2.527	2.85	2.85	3.24	2.774	2.888	2.698	2.812	2.888	2.793	2.356	2.66	2.8106
2.66	3.002	2.793	2.755	3.116	2.622	2.261	3.344	2.888	2.736	2.907	2.698	2.793	2.394	2.717	2.698	2.7816
2.66	2.812	2.85	3.173	2.622	2.85	2.755	2.47	2.888	2.755	2.736	2.318	3.325	3.04	2.907	2.774	2.81833	ANOVA
2.698	3.002	3.021	2.565	2.85	2.66	2.47	2.736	2.945	2.85	2.85	2.736	2.812	3.04	3.154	2.432	2.8082		Sum of Squares	df	Mean Square	F	Sig.
2.7	3.24	3.154	2.812	2.774	2.565	2.774	2.812	2.774	2.584	3.154	2.432	3.23	2.945	2.584	2.774	2.84053	Regression	3.68059e-05	1	3.68059e-05	0.0060277	0.938315
2.7	2.318	3.325	3.04	2.907	2.774	2.698	2.888	2.717	3.42	2.945	2.565	2.755	3.325	2.85	2.527	2.87027	Residual	0.476278	78	0.00610613
2.7	2.85	2.983	2.584	2.831	2.755	2.584	2.793	2.736	2.356	2.717	2.907	3.154	2.945	2.831	2.85	2.79173	Total	0.476315	79
2.717	2.774	2.584	3.002	2.793	2.755	3.116	2.622	2.261	3.344	2.888	2.736	2.774	2.831	2.85	2.888	2.81453
2.717	2.755	2.394	2.831	3.23	2.983	2.565	2.907	2.318	3.325	2.85	3.002	2.85	2.736	2.546	2.755	2.80313
2.755	2.774	2.888	2.907	2.39	2.945	2.945	3.42	2.66	2.888	2.717	2.774	3.135	2.774	2.774	2.85	2.85607
2.831	2.755	2.85	2.888	2.42	3.23	3.002	3.192	1.254	2.774	2.945	2.812	3.42	2.755	3.021	2.66	2.79853
2.85	1.254	2.584	2.698	2.736	2.888	2.698	2.812	3.002	3.021	2.565	2.85	2.66	2.47	2.736	2.945	2.66127
2.88	2.584	2.85	2.85	2.945	2.793	2.964	2.337	2.546	3.116	2.622	2.318	2.717	2.907	1.254	2.85	2.64353
2.88	2.565	2.584	2.698	2.755	2.85	3.154	2.774	2.774	3.002	3.021	2.964	2.66	2.926	2.66	2.774	2.81073
2.945	2.793	2.356	2.66	2.983	3.382	2.85	2.584	3.154	3.42	2.85	2.85	2.888	2.812	2.261	2.85	2.8462
2.945	2.755	2.584	2.793	2.736	2.356	2.717	2.907	3.154	2.584	2.85	2.831	2.85	2.546	2.774	3.021	2.76387
2.945	2.812	2.774	2.584	3.154	3.154	2.85	2.622	2.85	2.66	2.565	2.774	2.755	2.755	2.983	2.945	2.8158
3.04	3.382	2.85	2.584	3.154	3.42	2.85	2.85	2.888	2.812	2.261	2.85	2.527	3.325	3.135	2.964	2.92347
3.04	2.812	2.793	2.774	2.356	2.755	2.641	2.926	2.698	2.717	2.736	3.23	2.774	2.774	3.154	2.85	2.79933
3.06	2.945	2.5	2.527	3.116	2.622	2.85	2.774	2.907	2.831	2.793	3.23	2.39	2.42	2.736	2.945	2.7724
3.097	2.584	2.888	2.736	2.755	2.85	2.584	3.42	2.356	3.344	3.325	2.888	2.774	3.021	3.116	3.002	2.90953
3.116	2.394	3.04	3.04	2.945	3.325	2.945	2.831	2.736	2.774	2.755	2.47	2.907	2.926	2.812	2.546	2.82973
3.135	2.622	2.85	2.774	2.907	2.831	2.793	3.23	2.39	2.42	2.736	2.945	2.755	2.983	2.736	3.154	2.8084
3.23	3.42	3.002	2.812	3.002	3.24	2.318	2.85	2.774	2.755	2.774	2.755	1.254	2.584	2.565	2.793	2.72653
3.23	2.736	2.774	2.755	2.47	2.907	2.926	2.812	2.546	2.755	3.325	2.774	2.42	3.021	2.926	2.983	2.80867
3.225	2.66	2.318	2.774	2.736	3.344	2.85	2.565	2.793	3.021	2.356	2.755	2.641	2.318	2.85	2.888	2.7246
3.225	2.983	2.584	2.831	2.755	2.584	2.793	2.736	2.356	2.717	2.907	3.154	2.584	2.85	2.831	2.85	2.76767
3.215	2.85	3.021	3.154	3.325	2.983	2.584	2.394	2.888	2.85	2.584	2.85	2.584	2.356	2.584	2.774	2.7854
